# Supplementary material for: Simulation-based what-if analysis for controlling the spread of Covid-19 in universities
Source: PLoS One. 2021 Feb 1;16(2):e0246323. doi: 10.1371/journal.pone.0246323 (PMC7850497; doi:10.1371/journal.pone.0246323)
Supplement: S1 File — The zipped folder includes the simulation models in Vensim (COVID-Universities-V10-generic.mdl and COVID-Universities-V10c-data input.mdl), the data file and other inputs to the simulation model, and a short instructional document about running the model. (ZIP) [file pone.0246323.s001.zip]

Archive with 6 entries (6 files):
- Model/COVID-Universities-V10c-data input.mdl
- Model/COVID-Universities-V10-generic.mdl
- Model/MCMC.out
- Model/Read me.pdf
- Model/VT data all.vdfx
- Model/VT data all.xlsx
