# Supplementary material for: Simulation-based what-if analysis for controlling the spread of Covid-19 in universities
Source: PLoS One. 2021 Feb 1;16(2):e0246323. doi: 10.1371/journal.pone.0246323 (PMC7850497; doi:10.1371/journal.pone.0246323)
Supplement: S1 File — The zipped folder includes the simulation models in Vensim (COVID-Universities-V10-generic.mdl and COVID-Universities-V10c-data input.mdl), the data file and other inputs to the simulation model, and a short instructional document about running the model. (ZIP) [file pone.0246323.s001.zip › Model/COVID-Universities-V10c-data input.mdl]

{UTF-8}
Test excess for S=
	Min("Susceptible (S)",Test excess-Test excess for E)
	~	person/Day
	~		|

Test excess for E=
	Min("Exposed (E)",Test excess*proportion of exposed to all)
	~	person/Day
	~		|

probability of at least one death student=
	if then else(Total removed G1<1,0,1-(1-"IFR <30")^(Total removed G1/One removed))
	~	Dmnl
	~		|

"A-IU"=
	Students arrival*Fraction IU arrival
	~	person/Day
	~		|

"L-S"=
	"Leaving rate (Lf)"*("Susceptible (S)"-S residents)
	~	person/Day
	~		|

"A-S"=
	Students arrival*(Min(Fraction healthy,1-Fraction exposed-Fraction IU arrival))
	~	person/Day
	~		|

probability of at least one death=
	if then else(All removed<1,0,1-(1-Fatality rate)^(All removed/One removed))
	~	Dmnl
	~	"One removed" helps dimensional consistency
	|

i normal=
	0.0185
	~	Dmnl [0,?,0.005]
	~	This value produces R0=3 for contact rate of 13 and mask adoption of zero. \
		For VT, i nomral is estimate by calibration at 0.07938 which gives R0 of  \
		8 with 70% mask adoption.
	|

time unit=
	1
	~	Day
	~		|

Season duration=
	120
	~	Day
	~		|

One removed=
	1
	~	person
	~		|

Temp effect=
	Max(0,Min(Season duration,Time))/Season duration*0.3*Temprature multiplier+1
	~	Dmnl
	~		|

"probability of at least one death S/F"=
	if then else(Total removed G2 and G3<1,0,1-(1-"IFR >30")^(Total removed G2 and G3/One removed\
		))
	~	Dmnl
	~		|

End of semester=
	if then else(Time>Planned Closure Time,1,0)
	~	Dmnl
	~		|

Fraction of TP interacting=
	0.2*(Test delay/time unit)
	~	Dmnl [0,1,0.1]
	~	Relative infectivity of symp. to asymp. is 1.33 (CDC 2020a). If diagnosed \
		and isolated y days after onset, given  6-day infectivity period, α is \
		1.33(y/6). With proactive testing, some asymp. cases will be diagnosed and \
		the ratio may get closer to 1(y/6).  For base run, we assume 0.2y.
	|

Positive cases=
	FP rate+TP rate
	~	person/Day
	~		|

Fraction exposed=
	Fraction IU arrival*2
	~	Dmnl [0,0.01,0.001]
	~	Assumed for Virginia
	|

All removed= INTEG (
	daily removal all,
		0)
	~	person
	~		|

Total removed G2 and G3=
	All removed*((G2 Active+G3 Active)/(G1 Active+G2 Active+G3 Active))
	~	person
	~		|

daily developng symp all=
	DELAY1(daily infection rate , "Exposure period (Tau1)" )
	~	person/Day
	~		|

daily removal all=
	DELAY1( daily developng symp all , "Time to recover/die" )
	~	person/Day
	~		|

Total removed G1=
	All removed*(G1 Active/(G1 Active+G2 Active+G3 Active))
	~	person
	~		|

Test excess=
	if then else(Test data SW=1,Max(0,Daily test data-Total daily demand for screening),\
		0)
	~	person/Day
	~		|

Average daily cases=
	smooth(Positive cases,Time to increase perception of risk)
	~	person/Day
	~		|

All active cases=
	"Infected undocumented (IU)"+"Infected documented (ID)"+"Exposed (E)"
	~	person
	~		|

Effect of daily cases on contact rate=
	exp(-(Average daily cases/"Active population (N)")*Sensitivity to daily cases)
	~	Dmnl
	~		|

"Contact rate (C)"=
	cMax*Effect of daily cases on contact rate
	~	1/Day
	~		|

daily infection rate=
	"Contact rate (C)"*i*Infectious*"Susceptible (S)"/"Active population (N)"
	~	person/Day
	~		|

Infectious=
	"Infected undocumented (IU)"+"Exposed (E)"*Fraction of exposed infectious+"Infected documented (ID)"\
		*Fraction of TP interacting
	~	person
	~		|

School closure= INTEG (
	if then else(End of semester=0,if then else(Average daily cases>Daily case threshold for closure\
		,1/TIME STEP,0),1)*(1-School closure),
		0)
	~	Dmnl
	~		|

Patient testing rate=
	Demand from infected*Test demand coverage+Test excess for E
	~	person/Day
	~		|

Demand met for screening=
	Total daily demand for screening*Test demand coverage+Test excess
	~	person/Day
	~		|

Healthy testing rate=
	Test demand coverage*Demand from healthy+Test excess for S
	~	person/Day
	~		|

proportion of exposed to all=
	if then else("Exposed (E)"+"Susceptible (S)"=0,0,"Exposed (E)"/("Exposed (E)"+"Susceptible (S)"\
		))
	~	Dmnl
	~		|

TP rate=
	Patient testing rate*Sensitivity
	~	person/Day
	~		|

Demand from healthy=
	Normal screening frequency of healthy*Proactive screening*"Susceptible (S)"
	~	person/Day
	~		|

Proactive screening=
	(pulse(Proactive screening start date, Proactive screening duration)*(Proactice screening multiplier\
		-1)+1)
	~	Dmnl [1,20,0.1]
	~	10 means susceptible are screening every 5 days.
	|

Proactice screening multiplier=
	1
	~	Dmnl [1,4,0.5]
	~		|

Sensitivity to daily cases=
	100
	~	Day [0,10000,1]
	~		|

Test demand coverage=
	Min(1,if then else(Test data SW=0,Test capacity,Daily test data)/Total daily demand for screening\
		)
	~	Dmnl
	~		|

Daily test data:INTERPOLATE::=
	GET XLS DATA( 'VT data all.xlsx', 'VT data all' , 'A' , 'G2' )
	~	person/Day
	~		|

"G2: FS 30-60 yrs old"=
	"G1: Students"/10
	~	person
	~		|

"G3: FS over 60 yrs old"=
	"G1: Students"/50
	~	person [0,2000,1]
	~		|

Test data SW=
	1
	~	Dmnl [0,1,1]
	~		|

"Active population (N)"=
	"Exposed (E)"+"Infected undocumented (IU)"+"Susceptible (S)"+"Infected documented (ID)"\
		+"Removed undocumented (RU)"+"Removed documented (RD)"+"False postives (FP) isolated"
	~	person
	~		|

"L-IU"=
	"Leaving rate (Lf)"*("Infected undocumented (IU)"-IU residents)
	~	person/Day
	~		|

"L-RD"=
	("Removed documented (RD)"-RD residents)*"Leaving rate (Lf)"
	~	person/Day
	~		|

"IFR >30"=
	(G2 Active*"IFR 30-60"+G3 Active*"IFR >60")/(G2 Active+G3 Active+0.0001)
	~	Dmnl
	~		|

rID=
	"Infected documented (ID)"/"Active population (N)"
	~	Dmnl
	~		|

rIU=
	"Infected undocumented (IU)"/"Active population (N)"
	~	Dmnl
	~		|

rRD=
	"Removed documented (RD)"/"Active population (N)"
	~	Dmnl
	~		|

rRU=
	"Removed undocumented (RU)"/"Active population (N)"
	~	Dmnl
	~		|

"A1: Fraction Active G1"=
	1
	~	Dmnl [0,1,0.1]
	~		|

"Fraction 30-60 Stay-home"=
	0.5
	~	Dmnl [0,1,0.1]
	~		|

"Fraction above 60 Stay-home"=
	0.95
	~	Dmnl [0,1,0.1]
	~		|

IU residents=
	Active residents*rIU
	~	person
	~		|

Active residents=
	G2 Active+G3 Active
	~	person
	~		|

"L-E"=
	"Leaving rate (Lf)"*("Exposed (E)"-E residents)
	~	person/Day
	~		|

"L-FP"=
	"Leaving rate (Lf)"*("False postives (FP) isolated"-FP residents)
	~	person/Day
	~		|

"L-ID"=
	("Infected documented (ID)"-ID residents)*"Leaving rate (Lf)"
	~	person/Day
	~		|

RD residents=
	Active residents*rRD
	~	person
	~		|

"L-RU"=
	("Removed undocumented (RU)"-RU residents)*"Leaving rate (Lf)"
	~	person/Day
	~		|

ID residents=
	rID*Active residents
	~	person
	~		|

"IFR 30-60"=
	0.0005
	~	Dmnl [0,?]
	~		|

E residents=
	rE*Active residents
	~	person
	~		|

"IFR >60"=
	0.03
	~	Dmnl [0,?]
	~		|

rFP=
	"False postives (FP) isolated"/"Active population (N)"
	~	Dmnl
	~		|

"G1: Students"= GAME (
	34000)
	~	person [0,40000,500]
	~	For the hypothetical case it was set at 25000.
	|

FP residents=
	rFP*Active residents
	~	person
	~		|

Test delay=
	2
	~	Day [0,6,0.5]
	~		|

G3 Active=
	"G3: FS over 60 yrs old"*(1-"Fraction above 60 Stay-home")
	~	person
	~		|

G1 Active=
	"G1: Students"*"A1: Fraction Active G1"
	~	person
	~		|

RU residents=
	Active residents*rRU
	~	person
	~		|

G2 Active=
	"G2: FS 30-60 yrs old"*(1-"Fraction 30-60 Stay-home")
	~	person
	~		|

"IFR <30"=
	4e-05
	~	Dmnl [0,?,1e-05]
	~		|

rE=
	"Exposed (E)"/"Active population (N)"
	~	Dmnl
	~		|

S residents=
	rS*Active residents
	~	person
	~		|

Student arrival population=
	G1 Active
	~	person
	~		|

Fatality rate=
	(G1 Active*"IFR <30"+G2 Active*"IFR 30-60"+G3 Active*"IFR >60")/(G1 Active+G2 Active\
		+G3 Active)
	~	Dmnl [0,0.001,5e-05]
	~		|

rS=
	"Susceptible (S)"/"Active population (N)"
	~	Dmnl
	~		|

"Infected undocumented (IU)"= INTEG (
	"A-IU"+developing symptoms not diagnosed-IU removing rate-"L-IU",
		0)
	~	person
	~		|

School closure time= INTEG (
	if then else(School closure time=0,if then else(School closure>0.5,Time/TIME STEP,0)\
		,0),
		0)
	~	Day
	~		|

IU removing rate=
	"Infected undocumented (IU)"/"Time to recover/die"
	~	person/Day
	~		|

Planned Closure Time=
	114
	~	Day
	~	Hypothetical test 90, VT:114
	|

"Infected documented (ID)"= INTEG (
	TP rate-ID removing rate-"L-ID",
		0)
	~	person
	~		|

ID removing rate=
	"Infected documented (ID)"/"Time to recover/die"
	~	person/Day
	~		|

"Leaving rate (Lf)"=
	School closure/Time to evacuate school
	~	1/Day
	~	effect of death cases on leaving campus
	|

"A-RU"=
	Students arrival*Max(0,1-Fraction exposed-Fraction healthy-Fraction IU arrival)
	~	person/Day
	~		|

Fraction IU arrival=
	0.0015
	~	Dmnl [0,?,0.0005]
	~		|

Daily case threshold for closure=
	100
	~	person/Day [0,?,5]
	~		|

Time to evacuate school=
	14
	~	Day
	~		|

developing symptoms not diagnosed=
	Transition to infected-TP rate
	~	person/Day
	~		|

"False postives (FP) isolated"= INTEG (
	FP rate-FP isolation ending-"L-FP",
		0)
	~	person
	~		|

Infected=
	"Exposed (E)"+"Infected undocumented (IU)"+"Infected documented (ID)"
	~	person
	~		|

Confirming cases=
	TP rate+FP rate
	~	person/Day
	~		|

FP rate=
	Healthy testing rate*(1-Specificity)
	~	person/Day
	~		|

"Susceptible (S)"= INTEG (
	FP isolation ending-FP rate-daily infection rate-"L-S"+"A-S",
		Active residents)
	~	person
	~		|

FP isolation ending=
	"False postives (FP) isolated"/"Time to recover/die"
	~	person/Day
	~		|

Temprature multiplier=
	1
	~	Dmnl
	~		|

Specificity=
	0.998
	~	Dmnl [0.7,1,0.005]
	~		|

i=
	i normal*Temp effect*(1-Mask use adoption/2)
	~	Dmnl [0,0.03,0.001]
	~	Assumed 100% mask use can decrease infectivity by 50%
	|

Proactive screening start date=
	0
	~	Day [-30,?]
	~		|

Demand from infected=
	Transition to infected*(Min(1, Fraction symptomatic*Fraction symp demand screening*Proactive screening\
		))
	~	person/Day
	~		|

Proactive screening duration=
	150
	~	Day [0,150,7]
	~		|

daily tests=
	Demand met for screening
	~	person/Day
	~		|

"Removed undocumented (RU)"= INTEG (
	"A-RU"+IU removing rate-"L-RU",
		0)
	~	person
	~		|

addining to r=
	IU removing rate+ID removing rate
	~	person/Day
	~		|

"A-E"=
	Students arrival*Fraction exposed
	~	person/Day
	~		|

Arrival duration=
	14
	~	Day
	~		|

Arrival time=
	22
	~	Day [14,30,1]
	~	Hypothetical test 0, VT:24-2
	|

Fraction healthy=
	0.97
	~	Dmnl [0.5,1,0.005]
	~		|

"Exposed (E)"= INTEG (
	"A-E"+daily infection rate-developing symptoms not diagnosed-"L-E"-TP rate,
		0)
	~	person
	~		|

Total daily demand for screening=
	Demand from healthy+Demand from infected
	~	person/Day
	~		|

Mask use adoption=
	0.7
	~	Dmnl [0,1,0.1]
	~		|

"Removed documented (RD)"= INTEG (
	ID removing rate-"L-RD",
		0)
	~	person
	~		|

Students arrival=
	Student arrival population*exp(-((Time-Arrival time)/time unit)^2/6)/(sqrt(6*3.14159\
		)*time unit)
	~	person/Day
	~	For the generic model: pulse( Arrival time , Arrival duration)*(Student \
		arrival population/Arrival duration)
	|

Test capacity=
	500
	~	person/Day [0,2000,100]
	~		|

Fraction symptomatic=
	0.6
	~	Dmnl [0,1,0.1]
	~		|

Fraction infected confirmed=
	if then else(True cumulative infected=0,0,Confirmed cumulative cases/True cumulative infected\
		)
	~	Dmnl
	~		|

cMax=
	13
	~	1/Day [0,?,0.1]
	~		|

adding to CI=
	daily infection rate
	~	person/Day
	~		|

Total sick time=
	"Exposure period (Tau1)"+"Time to recover/die"
	~	Day
	~		|

Cumulative tests= INTEG (
	daily tests,
		0)
	~	person
	~		|

Transition to infected=
	"Exposed (E)"/"Exposure period (Tau1)"
	~	person/Day
	~		|

Estimation of Rt=
	if then else(Infected=0, 0, (daily infection rate/Infected)*Total sick time)
	~	Dmnl
	~		|

Time to increase perception of risk=
	14
	~	Day
	~		|

True cumulative infected= INTEG (
	adding to CI,
		0)
	~	person
	~		|

Fraction of exposed infectious=
	0.66
	~	Dmnl [0,1,0.05]
	~		|

True recovered= INTEG (
	addining to r,
		0)
	~	person
	~		|

Fraction symp demand screening=
	1
	~	Dmnl [0,1,0.05]
	~		|

Normal screening frequency of healthy=
	0.01
	~	1/Day [0,0.1,0.005]
	~	1 every 100 days
	|

"Time to recover/die"=
	10
	~	Day
	~		|

"Exposure period (Tau1)"=
	6
	~	Day
	~		|

Confirmed cumulative cases= INTEG (
	Confirming cases,
		0)
	~	person
	~		|

Sensitivity=
	0.8
	~	Dmnl [0,1,0.005]
	~		|

********************************************************
	.Control
********************************************************~
		Simulation Control Parameters
	|

FINAL TIME  = 150
	~	Day [120,1000,30]
	~	The final time for the simulation.
	|

INITIAL TIME  = 0
	~	Day
	~	The initial time for the simulation.
	|

SAVEPER  = 1
	~	Day [0,?]
	~	The frequency with which output is stored.
	|

TIME STEP  = 0.125
	~	Day [0,?]
	~	The time step for the simulation.
	|

\\\---/// Sketch information - do not modify anything except names
V300  Do not put anything below this section - it will be ignored
*Infection dynamics
$192-192-192,0,Arial|12||0-0-0|0-0-0|255-0-0|-1--1--1|-1--1--1|96,96,5,0
10,1,Total daily demand for screening,783,846,69,18,8,3,5,0,0,0,0,0,0,0,0,0,0,0
10,2,Demand from infected,1071,792,50,18,8,3,5,0,0,0,0,0,0,0,0,0,0,0
10,3,Demand from healthy,732,517,50,18,8,3,5,0,0,0,0,0,0,0,0,0,0,0
1,4,2,1,1,5,0,0,0,128,0,-1--1--1,,1|(935,811)|
1,5,3,1,1,5,0,0,0,128,0,-1--1--1,,1|(704,719)|
10,6,"Susceptible (S)",935,407,64,32,3,131,0,0,0,0,0,0,0,0,0,0,0,0
10,7,"Exposed (E)",1194,407,59,39,3,131,0,0,0,0,0,0,0,0,0,0,0,0
10,8,"Infected undocumented (IU)",1449,411,73,37,3,131,0,0,0,0,0,0,0,0,0,0,0,0
1,9,11,7,4,0,0,22,0,0,0,-1--1--1,,1|(1103,396)|
1,10,11,6,100,0,0,22,0,0,0,-1--1--1,,1|(1029,396)|
11,11,1410,1066,396,6,8,34,3,0,0,1,0,0,0,0,0,0,0,0,0
10,12,daily infection rate,1066,422,50,18,40,3,0,0,-1,0,0,0,0,0,0,0,0,0
1,13,15,8,4,0,0,22,0,0,0,-1--1--1,,1|(1350,401)|
1,14,15,7,100,0,0,22,0,0,0,-1--1--1,,1|(1282,401)|
11,15,1168,1318,401,6,8,34,3,0,0,1,0,0,0,0,0,0,0,0,0
10,16,developing symptoms not diagnosed,1318,436,51,27,40,3,0,0,-1,0,0,0,0,0,0,0,0,0
10,17,"Exposure period (Tau1)",1133,683,50,18,8,131,5,0,0,0,0,0,0,0,0,0,0,0
1,18,17,43,0,5,0,0,0,64,0,-1--1--1,,1|(1126,648)|
1,19,21,77,4,0,0,22,0,0,0,-1--1--1,,1|(1603,405)|
1,20,21,8,100,0,0,22,0,0,0,-1--1--1,,1|(1544,405)|
11,21,1190,1573,405,6,8,34,3,0,0,1,0,0,0,0,0,0,0,0,0
10,22,IU removing rate,1573,432,51,19,40,131,0,0,-1,0,0,0,0,0,0,0,0,0
10,23,i,1041,352,4,10,8,3,4,0,0,0,0,0,0,0,0,0,0,0
1,24,23,11,1,4,0,0,0,64,0,-1--1--1,,1|(1058,384)|
10,25,Fraction symp demand screening,988,931,68,18,8,3,8,3,0,0,0,0,128-0-128,0-0-0,|12||128-0-128,0,0,0,0,0,0
10,26,Normal screening frequency of healthy,598,417,72,18,8,3,8,3,0,0,0,0,128-0-128,0-0-0,|12||128-0-128,0,0,0,0,0,0
10,27,"Contact rate (C)",1128,246,38,25,8,131,4,0,0,0,0,0,0,0,0,0,0,0
10,28,Time to increase perception of risk,1834,1013,64,18,8,3,9,0,0,0,0,0,0,0,0,0,0,0
10,29,Infectious,1285,229,43,17,8,131,4,0,0,0,0,0,0,0,0,0,0,0
1,30,29,11,1,4,0,0,0,128,0,-1--1--1,,1|(1167,279)|
10,31,Fraction of exposed infectious,1313,148,69,18,8,3,9,0,0,0,0,0,0,0,0,0,0,0
1,32,31,29,0,9,0,0,0,128,0,-1--1--1,,1|(1300,182)|
1,33,7,43,1,5,0,0,0,128,0,-1--1--1,,1|(1154,507)|
12,34,48,1201,285,10,8,0,3,2,3,-1,0,0,0,128-128-128,0-0-0,|12||128-128-128,0,0,0,0,0,0
1,35,37,7,4,2,0,22,1,0,0,128-128-128,|12||0-0-0,1|(1196,349)|
1,36,37,34,100,2,0,22,1,0,0,128-128-128,|12||0-0-0,1|(1196,306)|
11,37,48,1196,325,8,6,33,3,2,1,2,0,0,0,128-128-128,0-0-0,|12||0-0-0,0,0,0,0,0,0
10,38,"A-E",1163,325,16,10,40,131,2,3,-1,0,0,0,128-128-128,0-0-0,|12||128-128-128,0,0,0,0,0,0
1,39,41,53,4,1,0,22,0,0,0,-1--1--1,,1|(1343,690)|
1,40,41,7,100,1,0,22,0,0,0,-1--1--1,,1|(1194,690)|
11,41,3192,1301,690,6,8,34,3,1,0,1,0,0,0,0,0,0,0,0,0
10,42,TP rate,1301,708,28,10,40,131,1,0,-1,0,0,0,0,0,0,0,0,0
10,43,Transition to infected,1118,601,45,18,8,3,5,0,0,0,0,0,0,0,0,0,0,0
10,44,Fraction of TP interacting,1423,172,52,18,8,3,9,0,0,0,0,0,0,0,0,0,0,0
1,45,44,29,0,9,0,0,0,128,0,-1--1--1,,1|(1359,198)|
10,46,cMax,1088,169,21,10,8,3,9,0,-1,0,0,0,0,0,0,0,0,0
1,47,46,27,0,9,0,0,0,64,0,-1--1--1,,1|(1100,193)|
1,48,27,11,1,4,0,0,0,128,0,-1--1--1,,1|(1111,300)|
10,49,Patient testing rate,1185,748,53,18,8,3,5,0,0,0,0,0,0,0,0,0,0,0
10,50,Healthy testing rate,804,596,54,18,8,3,5,0,0,0,0,0,0,0,0,0,0,0
10,51,Test capacity,1303,982,66,28,3,131,5,0,0,0,0,0,0,0,0,0,0,0
1,52,2,49,1,5,0,0,0,64,0,-1--1--1,,1|(1144,784)|
10,53,"Infected documented (ID)",1449,690,70,36,3,131,1,0,0,0,0,0,0,0,0,0,0,0
1,54,56,80,4,1,0,22,0,0,0,-1--1--1,,1|(1609,684)|
1,55,56,53,100,1,0,22,0,0,0,-1--1--1,,1|(1546,684)|
11,56,1432,1580,684,6,8,34,3,1,0,1,0,0,0,0,0,0,0,0,0
10,57,ID removing rate,1580,717,38,25,40,131,1,0,-1,0,0,0,0,0,0,0,0,0
10,58,Sensitivity,1258,783,53,16,8,131,5,0,0,0,0,0,0,0,0,0,0,0
1,59,53,57,1,9,0,0,0,128,0,-1--1--1,,1|(1528,739)|
1,60,51,144,0,5,0,0,0,128,0,-1--1--1,,1|(1231,918)|
1,61,26,3,0,8,0,0,1,64,0,128-0-128,|12||0-0-0,1|(658,462)|
1,62,25,2,0,8,0,0,1,64,0,128-0-128,|12||0-0-0,1|(1025,867)|
10,63,"Time to recover/die",1516,577,46,18,8,2,8,3,-1,0,0,0,128-128-128,0-0-0,|12||128-128-128,0,0,0,0,0,0
10,64,i normal,1054,236,30,10,8,3,9,0,-1,0,0,0,0,0,0,0,0,0
1,65,64,23,0,9,0,0,0,64,0,-1--1--1,,1|(1048,287)|
10,66,Fraction symptomatic,1093,981,52,18,8,2,8,3,-1,0,0,0,128-0-128,0-0-0,|12||128-0-128,0,0,0,0,0,0
1,67,66,2,0,8,0,0,1,128,0,128-0-128,|12||0-0-0,1|(1082,893)|
12,68,48,896,280,10,8,0,3,2,3,-1,0,0,0,128-128-128,0-0-0,|12||128-128-128,0,0,0,0,0,0
1,69,71,6,4,2,0,22,1,0,0,128-128-128,|12||0-0-0,1|(897,357)|
1,70,71,68,100,2,0,22,1,0,0,128-128-128,|12||0-0-0,1|(897,308)|
11,71,48,897,334,8,6,33,3,2,1,2,0,0,0,128-128-128,0-0-0,|12||0-0-0,0,0,0,0,0,0
10,72,"A-S",860,334,16,10,40,3,2,3,-1,0,0,0,128-128-128,0-0-0,|12||128-128-128,0,0,0,0,0,0
10,73,"Active population (N)",1088,484,46,26,8,130,4,3,-1,0,0,0,128-128-128,0-0-0,|12||128-128-128,0,0,0,0,0,0
1,74,73,12,0,4,0,0,0,128,0,-1--1--1,,1|(1078,455)|
10,75,Average daily cases,1786,935,51,33,3,131,6,0,0,0,0,0,0,0,0,0,0,0
1,76,28,75,0,9,0,0,0,128,0,-1--1--1,,1|(1818,987)|
10,77,"Removed undocumented (RU)",1709,415,81,35,3,131,0,0,0,0,0,0,0,0,0,0,0,0
1,78,49,42,0,5,0,0,0,64,0,-1--1--1,,1|(1248,725)|
1,79,58,42,0,5,0,0,0,64,0,-1--1--1,,1|(1277,748)|
10,80,"Removed documented (RD)",1707,689,74,31,3,131,1,0,0,0,0,0,0,0,0,0,0,0
1,81,63,56,0,8,0,0,0,128,0,-1--1--1,,1|(1547,630)|
1,82,43,2,1,5,0,0,0,128,0,-1--1--1,,1|(1081,680)|
10,83,Fraction healthy,750,309,53,21,8,131,8,3,0,0,0,0,128-0-0,0-0-0,|12||128-0-0,0,0,0,0,0,0
1,84,83,72,0,8,0,0,1,128,0,128-0-0,|12||0-0-0,1|(816,323)|
10,85,Students arrival,1250,187,37,18,8,2,8,3,-1,0,0,0,128-0-0,0-0-0,|12||128-0-0,0,0,0,0,0,0
1,86,85,38,0,8,0,0,1,128,0,128-0-0,|12||0-0-0,1|(1207,254)|
10,87,Fraction exposed,733,367,45,20,8,131,8,3,0,0,0,0,128-0-0,0-0-0,|12||128-0-0,0,0,0,0,0,0
1,88,87,72,0,8,0,0,1,128,0,128-0-0,|12||0-0-0,1|(804,348)|
12,89,48,1673,301,10,8,0,3,2,3,-1,0,0,0,128-128-128,0-0-0,|12||128-128-128,0,0,0,0,0,0
1,90,92,77,4,2,0,22,1,0,0,128-128-128,|12||0-0-0,1|(1670,365)|
1,91,92,89,100,2,0,22,1,0,0,128-128-128,|12||0-0-0,1|(1670,323)|
11,92,48,1670,344,8,6,33,3,2,1,2,0,0,0,128-128-128,0-0-0,|12||0-0-0,0,0,0,0,0,0
10,93,"A-RU",1628,344,21,10,40,3,2,3,-1,0,0,0,128-128-128,0-0-0,|12||128-128-128,0,0,0,0,0,0
10,94,Students arrival,1750,256,37,18,8,2,8,3,-1,0,0,0,128-0-0,0-0-0,|12||128-0-0,0,0,0,0,0,0
1,95,94,92,0,8,0,0,1,128,0,128-0-0,|12||0-0-0,1|(1709,300)|
10,96,Fraction healthy,1687,232,32,18,8,2,8,3,-1,0,0,0,128-0-0,0-0-0,|12||128-0-0,0,0,0,0,0,0
10,97,Fraction exposed,1608,221,37,18,8,2,8,3,-1,0,0,0,128-0-0,0-0-0,|12||128-0-0,0,0,0,0,0,0
1,98,97,93,0,8,0,0,1,128,0,128-0-0,|12||0-0-0,1|(1616,279)|
1,99,96,92,0,8,0,0,1,128,0,128-0-0,|12||0-0-0,1|(1678,287)|
10,100,Mask use adoption,975,164,54,20,8,131,8,19,0,0,0,0,0-128-0,0-0-0,|12|BU|0-128-0,0,0,0,0,0,0
1,101,100,23,1,8,0,0,1,128,0,0-128-0,|12||0-0-0,1|(1007,256)|
10,102,"Leaving rate (Lf)",1882,433,43,22,8,131,6,0,0,0,0,0,0,0,0,0,0,0
12,103,48,954,277,10,8,0,3,2,3,-1,0,0,0,128-128-128,0-0-0,|12||128-128-128,0,0,0,0,0,0
1,104,106,103,4,2,0,22,1,0,0,128-128-128,|12||0-0-0,1|(952,305)|
1,105,106,6,100,2,0,22,1,0,0,128-128-128,|12||0-0-0,1|(952,356)|
11,106,48,952,332,8,6,33,3,2,1,4,0,0,0,128-128-128,0-0-0,|12||0-0-0,0,0,0,0,0,0
10,107,"L-S",978,332,18,10,40,131,2,3,-1,0,0,0,128-128-128,0-0-0,|12||128-128-128,0,0,0,0,0,0
12,108,48,1243,278,10,8,0,3,2,3,-1,0,0,0,128-128-128,0-0-0,|12||128-128-128,0,0,0,0,0,0
1,109,111,108,4,2,0,22,1,0,0,128-128-128,|12||0-0-0,1|(1241,304)|
1,110,111,7,100,2,0,22,1,0,0,128-128-128,|12||0-0-0,1|(1241,351)|
11,111,48,1241,328,8,6,33,3,2,1,4,0,0,0,128-128-128,0-0-0,|12||0-0-0,0,0,0,0,0,0
10,112,"L-E",1270,328,15,10,40,131,2,3,-1,0,0,0,128-128-128,0-0-0,|12||128-128-128,0,0,0,0,0,0
12,113,48,1473,289,10,8,0,3,2,3,-1,0,0,0,128-128-128,0-0-0,|12||128-128-128,0,0,0,0,0,0
1,114,116,113,4,2,0,22,1,0,0,128-128-128,|12||0-0-0,1|(1473,315)|
1,115,116,8,100,2,0,22,1,0,0,128-128-128,|12||0-0-0,1|(1473,360)|
11,116,48,1473,340,8,6,33,3,2,1,4,0,0,0,128-128-128,0-0-0,|12||0-0-0,0,0,0,0,0,0
10,117,"L-IU",1501,340,20,12,40,131,2,3,-1,0,0,0,128-128-128,0-0-0,|12||128-128-128,0,0,0,0,0,0
12,118,48,1749,294,10,8,0,3,2,3,-1,0,0,0,128-128-128,0-0-0,|12||128-128-128,0,0,0,0,0,0
1,119,121,118,4,2,0,22,1,0,0,128-128-128,|12||0-0-0,1|(1747,319)|
1,120,121,77,100,2,0,22,1,0,0,128-128-128,|12||0-0-0,1|(1747,364)|
11,121,48,1747,343,8,6,33,3,2,1,4,0,0,0,128-128-128,0-0-0,|12||0-0-0,0,0,0,0,0,0
10,122,"L-RU",1788,343,20,10,40,3,2,3,-1,0,0,0,128-128-128,0-0-0,|12||128-128-128,0,0,0,0,0,0
12,123,48,1678,803,10,8,0,3,2,3,-1,0,0,0,128-128-128,0-0-0,|12||128-128-128,0,0,0,0,0,0
1,124,126,123,4,2,0,22,1,0,0,128-128-128,|12||0-0-0,1|(1685,781)|
1,125,126,80,100,2,0,22,1,0,0,128-128-128,|12||0-0-0,1|(1685,737)|
11,126,48,1685,761,8,6,33,3,2,1,2,0,0,0,128-128-128,0-0-0,|12||0-0-0,0,0,0,0,0,0
10,127,"L-RD",1656,761,21,10,40,3,2,3,-1,0,0,0,128-128-128,0-0-0,|12||128-128-128,0,0,0,0,0,0
12,128,48,1437,792,10,8,0,3,2,3,-1,0,0,0,128-128-128,0-0-0,|12||128-128-128,0,0,0,0,0,0
1,129,131,128,4,2,0,22,1,0,0,128-128-128,|12||0-0-0,1|(1438,770)|
1,130,131,53,100,2,0,22,1,0,0,128-128-128,|12||0-0-0,1|(1438,735)|
11,131,48,1438,750,8,6,33,3,2,1,2,0,0,0,128-128-128,0-0-0,|12||0-0-0,0,0,0,0,0,0
10,132,"L-ID",1413,750,17,10,40,3,2,3,-1,0,0,0,128-128-128,0-0-0,|12||128-128-128,0,0,0,0,0,0
1,133,6,106,1,9,0,0,1,128,0,128-128-128,|12||0-0-0,1|(918,372)|
1,134,7,112,0,9,0,0,1,128,0,128-128-128,|12||0-0-0,1|(1240,358)|
1,135,53,131,1,9,0,0,0,128,0,-1--1--1,,1|(1424,736)|
1,136,80,127,1,9,0,0,1,128,0,128-128-128,|12||0-0-0,1|(1700,726)|
1,137,77,121,1,9,0,0,1,128,0,128-128-128,|12||0-0-0,1|(1708,376)|
1,138,8,117,0,9,0,0,1,128,0,128-128-128,|12||0-0-0,1|(1479,368)|
10,139,Proactive screening,867,925,36,18,8,3,8,3,0,0,0,0,128-0-128,0-0-0,|12||128-0-128,0,0,0,0,0,0
1,140,139,2,0,8,0,0,1,128,0,128-0-128,|12||0-0-0,1|(962,862)|
10,141,Proactive screening,554,485,41,18,8,2,8,3,-1,0,0,0,128-0-128,0-0-0,|12||128-0-128,0,0,0,0,0,0
1,142,141,3,0,8,0,0,1,128,0,128-0-128,|12||0-0-0,1|(631,498)|
1,143,43,16,1,9,0,0,0,128,0,-1--1--1,,1|(1239,572)|
10,144,Test demand coverage,1160,855,48,18,8,3,5,0,0,0,0,0,0,0,0,0,0,0
1,145,1,144,1,5,0,0,0,128,0,-1--1--1,,1|(943,881)|
10,146,Proactive screening start date,879,1016,72,18,8,3,8,3,0,0,0,0,128-0-128,0-0-0,|12||128-0-128,0,0,0,0,0,0
10,147,Proactive screening duration,707,948,68,18,8,3,8,3,0,0,0,0,128-0-128,0-0-0,|12||128-0-128,0,0,0,0,0,0
10,148,Proactice screening multiplier,746,1009,73,18,8,3,8,3,0,0,0,0,128-0-128,0-0-0,|12||128-0-128,0,0,0,0,0,0
1,149,148,139,0,8,0,0,1,128,0,128-0-128,|12||0-0-0,1|(800,970)|
1,150,146,139,0,8,0,0,1,128,0,128-0-128,|12||0-0-0,1|(874,977)|
1,151,147,139,1,8,0,0,1,128,0,128-0-128,|12||0-0-0,1|(775,926)|
10,152,End of semester,1976,615,45,23,8,131,8,0,0,0,0,0,0,0,0,0,0,0
1,153,208,152,0,9,0,0,0,128,0,-1--1--1,,1|(2019,566)|
10,154,"False postives (FP) isolated",933,668,64,34,3,131,1,0,0,0,0,0,0,0,0,0,0,0
1,155,157,6,4,1,0,22,0,0,0,-1--1--1,,1|(967,507)|
1,156,157,154,100,1,0,22,0,0,0,-1--1--1,,1|(967,611)|
11,157,2246,967,582,8,6,33,3,1,0,4,0,0,0,0,0,0,0,0,0
10,158,FP isolation ending,1019,582,44,18,40,3,1,0,-1,0,0,0,0,0,0,0,0,0
10,159,Specificity,823,470,38,10,8,3,5,0,0,0,0,0,0,0,0,0,0,0
1,160,154,158,1,9,0,0,0,128,0,-1--1--1,,1|(978,641)|
10,161,"Time to recover/die",1021,528,73,20,8,130,9,3,-1,0,0,0,128-128-128,0-0-0,|12||128-128-128,0,0,0,0,0,0
1,162,161,158,0,9,0,0,0,128,0,-1--1--1,,1|(1020,549)|
1,163,165,154,4,1,0,22,0,0,0,-1--1--1,,1|(882,582)|
1,164,165,6,100,1,0,22,0,0,0,-1--1--1,,1|(882,479)|
11,165,1212,882,525,8,6,33,3,1,0,2,0,0,0,0,0,0,0,0,0
10,166,FP rate,846,525,28,10,40,3,1,0,-1,0,0,0,0,0,0,0,0,0
1,167,159,166,0,5,0,0,0,128,0,-1--1--1,,1|(831,491)|
1,168,53,29,1,4,0,0,0,128,0,-1--1--1,,1|(1428,496)|
10,169,FP rate,1491,1007,37,10,8,2,6,3,-1,0,0,0,128-128-128,0-0-0,|12||128-128-128,0,0,0,0,0,0
12,170,48,935,776,10,8,0,3,2,3,-1,0,0,0,128-128-128,0-0-0,|12||128-128-128,0,0,0,0,0,0
1,171,173,170,4,2,0,22,1,0,0,128-128-128,|12||0-0-0,1|(935,754)|
1,172,173,154,100,2,0,22,1,0,0,128-128-128,|12||0-0-0,1|(935,715)|
11,173,48,935,735,8,6,33,3,2,1,2,0,0,0,128-128-128,0-0-0,|12||0-0-0,0,0,0,0,0,0
10,174,"L-FP",894,735,20,10,40,3,2,3,-1,0,0,0,128-128-128,0-0-0,|12||128-128-128,0,0,0,0,0,0
1,175,154,174,0,9,0,0,1,128,0,128-128-128,|12||0-0-0,1|(910,707)|
1,176,102,174,0,6,0,0,1,128,0,128-128-128,|12||0-0-0,1|(1383,584)|
1,177,50,166,0,5,0,0,0,128,0,-1--1--1,,1|(823,562)|
10,178,Test demand coverage,752,669,53,18,8,2,5,3,-1,0,0,0,128-128-128,0-0-0,|12||128-128-128,0,0,0,0,0,0
1,179,178,50,0,5,0,0,0,128,0,-1--1--1,,1|(773,638)|
1,180,3,50,0,5,0,0,0,128,0,-1--1--1,,1|(762,551)|
1,181,144,49,0,5,0,0,0,128,0,-1--1--1,,1|(1170,808)|
1,182,41,16,1,5,0,0,0,128,0,-1--1--1,,1|(1333,586)|
10,183,Daily case threshold for closure,1902,741,59,29,8,131,8,0,0,0,0,0,0,0,0,0,0,0
10,184,School closure,1868,605,41,41,2,131,6,17,0,0,0,0,255-0-0,0-0-0,|12|B|255-0-0,0,0,0,0,0,0
1,185,184,102,1,6,0,12,1,128,0,255-0-0,|12||0-0-0,1|(1881,512)|
1,186,75,184,1,6,0,12,1,128,0,255-0-0,|12||0-0-0,1|(1826,749)|
1,187,183,184,0,8,0,0,0,128,0,-1--1--1,,1|(1887,684)|
1,188,152,184,0,8,0,0,0,128,0,-1--1--1,,1|(1926,610)|
10,189,Time to evacuate school,1953,322,59,18,8,3,8,0,0,0,0,0,0,0,0,0,0,0
1,190,189,102,0,8,0,0,0,128,0,-1--1--1,,1|(1922,369)|
12,191,48,1404,309,10,8,0,3,2,3,-1,0,0,0,128-128-128,0-0-0,|12||128-128-128,0,0,0,0,0,0
1,192,194,8,4,2,0,22,1,0,0,128-128-128,|12||0-0-0,1|(1402,360)|
1,193,194,191,100,2,0,22,1,0,0,128-0-0,|12||0-0-0,1|(1402,326)|
11,194,48,1402,341,8,6,33,3,2,1,4,0,0,0,128-128-128,0-0-0,|12||0-0-0,0,0,0,0,0,0
10,195,"A-IU",1427,341,17,10,40,3,2,3,-1,0,0,0,128-128-128,0-0-0,|12||128-128-128,0,0,0,0,0,0
1,196,85,194,0,8,0,0,1,128,0,128-0-0,|12||0-0-0,1|(1326,265)|
10,197,Fraction IU arrival,645,333,44,22,8,131,8,3,0,0,0,0,128-0-0,0-0-0,|12||128-0-0,0,0,0,0,0,0
1,198,197,72,0,8,0,0,1,128,0,128-0-0,|12||0-0-0,1|(759,333)|
1,199,102,122,0,6,0,12,3,128,0,255-0-0,|12||0-0-0,1|(1835,387)|
1,200,102,117,1,6,0,12,1,128,0,255-0-0,|12||0-0-0,1|(1727,274)|
1,201,102,112,1,6,0,12,1,128,0,255-0-0,|12||0-0-0,1|(1708,218)|
1,202,102,107,1,6,0,12,1,128,0,255-0-0,|12||0-0-0,1|(1403,94)|
1,203,102,126,0,6,0,12,3,128,0,255-0-0,|12||0-0-0,1|(1782,597)|
1,204,102,131,1,6,0,12,1,128,0,255-0-0,|12||0-0-0,1|(1655,594)|
1,205,102,174,0,6,0,12,1,128,0,255-0-0,|12||0-0-0,1|(1384,584)|
10,206,Planned Closure Time,1989,690,49,18,8,3,9,0,-1,0,0,0,0,0,0,0,0,0
1,207,206,152,0,9,0,0,0,64,0,-1--1--1,,1|(1983,661)|
10,208,Time,2042,542,29,10,8,2,9,3,-1,0,0,0,128-128-128,0-0-0,|12||128-128-128,0,0,0,0,0,0
1,209,8,22,1,9,0,0,0,128,0,-1--1--1,,1|(1521,465)|
1,210,63,22,0,8,0,0,0,128,0,-1--1--1,,1|(1541,511)|
10,211,TIME STEP,1952,554,52,10,8,2,9,3,-1,0,0,0,128-128-128,0-0-0,|12||128-128-128,0,0,0,0,0,0
10,212,Test delay,1494,129,38,10,8,3,9,0,-1,0,0,0,0,0,0,0,0,0
1,213,212,44,0,9,0,0,0,64,0,-1--1--1,,1|(1471,143)|
10,214,S residents,844,230,41,17,8,130,9,3,-1,0,0,0,128-128-128,0-0-0,|12||128-128-128,0,0,0,0,0,0
1,215,214,107,0,9,0,0,3,128,0,255-0-0,|12||0-0-0,1|(909,280)|
10,216,FP residents,838,783,56,10,8,2,9,3,-1,0,0,0,128-128-128,0-0-0,|12||128-128-128,0,0,0,0,0,0
1,217,216,174,0,9,0,0,0,128,0,-1--1--1,,1|(860,763)|
10,218,E residents,1311,366,51,10,8,2,9,3,-1,0,0,0,128-128-128,0-0-0,|12||128-128-128,0,0,0,0,0,0
1,219,218,112,0,9,0,0,0,128,0,-1--1--1,,1|(1295,351)|
10,220,ID residents,1511,765,53,10,8,2,9,3,-1,0,0,0,128-128-128,0-0-0,|12||128-128-128,0,0,0,0,0,0
1,221,220,131,0,9,0,0,0,128,0,-1--1--1,,1|(1461,754)|
10,222,RD residents,1764,799,57,10,8,2,9,3,-1,0,0,0,128-128-128,0-0-0,|12||128-128-128,0,0,0,0,0,0
10,223,RU residents,1864,258,56,10,8,2,9,3,-1,0,0,0,128-128-128,0-0-0,|12||128-128-128,0,0,0,0,0,0
1,224,223,122,0,9,0,0,0,128,0,-1--1--1,,1|(1830,295)|
1,225,222,126,0,9,0,0,0,128,0,-1--1--1,,1|(1724,779)|
1,226,211,184,0,9,0,0,0,64,0,-1--1--1,,1|(1925,570)|
10,227,IU residents,1523,271,52,10,8,2,9,3,-1,0,0,0,128-128-128,0-0-0,|12||128-128-128,0,0,0,0,0,0
1,228,227,117,0,9,0,0,0,128,0,-1--1--1,,1|(1514,297)|
10,229,School closure,1052,132,32,18,8,2,8,3,-1,0,0,0,128-128-128,0-0-0,|12||128-128-128,0,0,0,0,0,0
10,230,All active cases,1496,513,56,10,8,3,8,0,-1,0,0,0,0,0,0,0,0,0
1,231,53,230,0,8,0,0,0,0,0,-1--1--1,,1|(1473,595)|
1,232,8,230,0,8,0,0,0,0,0,-1--1--1,,1|(1475,469)|
1,233,6,3,1,5,0,0,0,128,0,-1--1--1,,1|(790,442)|
10,234,Effect of daily cases on contact rate,1617,85,73,18,8,3,7,0,0,0,0,0,0,0,0,0,0,0
1,235,75,234,1,7,0,12,1,128,0,255-0-255,|12||0-0-0,1|(2035,765)|
10,236,Sensitivity to daily cases,1500,32,46,18,8,3,7,0,0,0,0,0,0,0,0,0,0,0
1,237,236,234,0,7,0,0,0,128,0,-1--1--1,,1|(1551,55)|
1,238,234,27,1,7,0,12,1,128,0,255-0-255,|12||0-0-0,1|(1335,113)|
10,239,Test data SW,1300,921,55,14,8,131,11,3,0,0,0,0,255-160-0,0-0-0,|12||255-160-0,0,0,0,0,0,0
10,240,Positive cases,1518,936,47,24,8,131,6,0,0,0,0,0,0,0,0,0,0,0
1,241,42,240,1,6,0,12,1,128,0,255-0-0,|12||0-0-0,1|(1380,814)|
1,242,169,240,0,6,0,12,1,128,0,255-0-0,|12||0-0-0,1|(1497,986)|
10,243,Daily test data,1317,869,49,21,8,130,11,3,-1,0,0,0,255-160-0,0-0-0,|12||255-160-0,0,0,0,0,0,0
1,244,243,144,0,11,0,0,1,128,0,255-128-0,|12||0-0-0,1|(1244,862)|
1,245,239,144,0,11,0,0,1,128,0,255-160-0,|12||0-0-0,1|(1240,892)|
10,246,Test excess,1125,1057,44,10,8,3,11,3,0,0,0,0,255-160-0,0-0-0,|12||255-160-0,0,0,0,0,0,0
1,247,1,246,0,11,0,0,1,128,0,255-160-0,|12||0-0-0,1|(954,951)|
1,248,243,246,0,11,0,0,1,128,0,255-160-0,|12||0-0-0,1|(1220,963)|
10,249,proportion of exposed to all,1158,1122,51,18,8,3,11,3,0,0,0,0,255-160-0,0-0-0,|12||255-160-0,0,0,0,0,0,0
10,250,"Exposed (E)",1134,1172,55,10,8,2,11,3,-1,0,0,0,255-160-0,0-0-0,|12||255-160-0,0,0,0,0,0,0
10,251,"Susceptible (S)",928,1158,76,12,8,130,11,3,-1,0,0,0,255-160-0,0-0-0,|12||255-160-0,0,0,0,0,0,0
1,252,250,249,0,11,0,0,1,128,0,255-160-0,|12||0-0-0,1|(1140,1157)|
1,253,251,249,0,11,0,0,1,128,0,255-160-0,|12||0-0-0,1|(1048,1139)|
10,254,Test excess for E,1016,1100,44,18,8,3,11,3,0,0,0,0,255-160-0,0-0-0,|12||255-160-0,0,0,0,0,0,0
1,255,246,254,0,11,0,0,1,128,0,255-160-0,|12||0-0-0,1|(1086,1072)|
1,256,249,254,0,11,0,0,1,128,0,255-160-0,|12||0-0-0,1|(1090,1111)|
1,257,254,49,0,11,0,0,1,128,0,255-160-0,|12||0-0-0,1|(1096,930)|
10,258,Test excess for S,802,1090,44,18,8,3,11,3,0,0,0,0,255-160-0,0-0-0,|12||255-160-0,0,0,0,0,0,0
1,259,246,258,0,11,0,0,1,128,0,255-160-0,|12||0-0-0,1|(970,1072)|
1,260,254,258,0,11,0,0,1,128,0,255-160-0,|12||0-0-0,1|(915,1095)|
1,261,258,50,0,11,0,0,1,128,0,255-160-0,|12||0-0-0,1|(802,850)|
1,262,239,246,0,11,0,0,1,128,0,255-160-0,|12||0-0-0,1|(1215,986)|
1,263,7,29,0,4,0,0,0,128,0,-1--1--1,,1|(1241,313)|
1,264,8,29,1,4,0,0,0,128,0,-1--1--1,,1|(1407,279)|
1,265,6,12,1,4,0,0,0,128,0,-1--1--1,,1|(1015,443)|
1,266,240,75,1,6,0,12,1,128,0,255-0-0,|12||0-0-0,1|(1652,954)|
10,267,"Active population (N)",1758,144,63,18,8,130,7,3,-1,0,0,0,128-128-128,0-0-0,|12||128-128-128,0,0,0,0,0,0
1,268,267,234,0,7,0,0,0,128,0,-1--1--1,,1|(1693,117)|
1,269,7,230,0,8,0,0,0,128,0,-1--1--1,,1|(1353,462)|
1,270,197,87,0,10,0,0,0,64,0,-1--1--1,,1|(681,346)|
10,271,Fraction IU arrival,1471,224,45,18,8,2,8,3,-1,0,0,0,128-128-128,0-0-0,|12||128-128-128,0,0,0,0,0,0
1,272,271,195,0,8,0,0,0,128,0,-1--1--1,,1|(1450,279)|
1,273,271,93,0,8,0,0,0,128,0,-1--1--1,,1|(1548,283)|
10,274,Fraction exposed,1134,353,37,18,8,2,8,3,-1,0,0,0,128-0-0,0-0-0,|12||128-0-0,0,0,0,0,0,0
1,275,274,38,0,8,0,0,0,128,0,-1--1--1,,1|(1146,339)|
10,276,Students arrival,744,257,37,18,8,2,8,3,-1,0,0,0,128-128-128,0-0-0,|12||128-128-128,0,0,0,0,0,0
1,277,276,71,0,8,0,0,0,128,0,-1--1--1,,1|(827,298)|
10,278,Temp effect,940,228,52,10,8,2,8,3,-1,0,0,0,128-128-128,0-0-0,|12||128-128-128,0,0,0,0,0,0
1,279,278,23,0,8,0,0,0,128,0,-1--1--1,,1|(988,287)|
10,280,Active residents,935,457,39,18,8,2,13,3,-1,0,0,0,128-128-128,0-0-0,|12||128-128-128,0,0,0,0,0,0
1,281,280,6,0,13,0,0,0,64,1,-1--1--1,,1|(935,439)|
10,282,time unit,1418,126,40,10,8,2,9,3,-1,0,0,0,128-128-128,0-0-0,|12||128-128-128,0,0,0,0,0,0
1,283,282,44,0,9,0,0,0,128,0,-1--1--1,,1|(1419,138)|
1,284,251,258,1,11,0,0,1,128,0,255-160-0,|0||0-0-0,1|(873,1133)|
1,285,250,254,1,11,0,0,1,128,0,255-160-0,|0||0-0-0,1|(1064,1138)|
\\\---/// Sketch information - do not modify anything except names
V300  Do not put anything below this section - it will be ignored
*Estimation of different measures
$192-192-192,0,Arial|12||0-0-0|0-0-0|0-0-255|-1--1--1|-1--1--1|96,96,5,0
10,1,True cumulative infected,372,378,63,24,3,131,0,2,0,0,0,0,0-0-0,0-0-0,|12||0-128-255,0,0,0,0,0,0
12,2,48,167,371,10,8,0,3,0,0,-1,0,0,0,0,0,0,0,0,0
1,3,5,1,4,0,0,22,0,0,0,-1--1--1,,1|(274,364)|
1,4,5,2,100,0,0,22,0,0,0,-1--1--1,,1|(202,364)|
11,5,48,234,364,6,8,34,3,0,0,1,0,0,0,0,0,0,0,0,0
10,6,adding to CI,234,382,44,10,40,3,0,0,-1,0,0,0,0,0,0,0,0,0
10,7,daily infection rate,189,332,59,18,8,130,0,3,-1,0,0,0,128-128-128,0-0-0,|12||128-128-128,0,0,0,0,0,0
1,8,7,6,0,0,0,0,0,128,0,-1--1--1,,1|(210,355)|
10,9,True recovered,376,443,63,24,3,131,0,2,0,0,0,0,0-0-0,0-0-0,|12||0-128-255,0,0,0,0,0,0
12,10,48,149,437,10,8,0,3,13,0,-1,0,0,0,0,0,0,0,0,0
1,11,13,9,4,0,0,22,0,0,0,-1--1--1,,1|(274,436)|
1,12,13,10,100,0,0,22,0,0,0,-1--1--1,,1|(191,436)|
11,13,48,230,436,6,8,34,3,0,0,1,0,0,0,0,0,0,0,0,0
10,14,addining to r,230,454,45,10,40,3,0,0,-1,0,0,0,0,0,0,0,0,0
10,15,IU removing rate,96,468,49,19,8,2,0,3,-1,0,0,0,128-128-128,0-0-0,|12||128-128-128,0,0,0,0,0,0
1,16,15,14,0,0,0,0,0,128,0,-1--1--1,,1|(158,461)|
10,17,Estimation of Rt,839,346,57,10,8,131,0,2,0,0,0,0,0-0-0,0-0-0,|12||0-128-255,0,0,0,0,0,0
10,18,daily infection rate,712,293,66,17,8,130,0,3,-1,0,0,0,128-128-128,0-0-0,|12||128-128-128,0,0,0,0,0,0
10,19,Infected,829,288,29,10,8,3,0,0,0,0,0,0,0,0,0,0,0,0
1,20,19,17,0,0,0,0,0,128,0,-1--1--1,,1|(832,310)|
1,21,18,17,0,0,0,0,0,128,0,-1--1--1,,1|(777,320)|
10,22,Total sick time,763,392,52,10,8,3,0,0,0,0,0,0,0,0,0,0,0,0
10,23,"Time to recover/die",628,382,57,19,8,130,0,3,-1,0,0,0,128-128-128,0-0-0,|12||128-128-128,0,0,0,0,0,0
10,24,"Exposure period (Tau1)",892,411,49,19,8,2,0,3,-1,0,0,0,128-128-128,0-0-0,|12||128-128-128,0,0,0,0,0,0
1,25,24,22,0,0,0,0,0,128,0,-1--1--1,,1|(835,402)|
1,26,23,22,0,0,0,0,0,128,0,-1--1--1,,1|(691,386)|
1,27,22,17,0,0,0,0,0,128,0,-1--1--1,,1|(794,372)|
10,28,"Exposed (E)",768,237,47,20,8,130,0,3,-1,0,0,0,128-128-128,0-0-0,|12||128-128-128,0,0,0,0,0,0
10,29,"Infected undocumented (IU)",933,241,59,26,8,130,0,3,-1,0,0,0,128-128-128,0-0-0,|12||128-128-128,0,0,0,0,0,0
10,30,"Infected documented (ID)",870,186,66,18,8,130,0,3,-1,0,0,0,128-128-128,0-0-0,|12||128-128-128,0,0,0,0,0,0
1,31,29,19,0,0,0,0,0,128,0,-1--1--1,,1|(869,269)|
1,32,28,19,0,0,0,0,0,128,0,-1--1--1,,1|(798,263)|
1,33,30,19,1,0,0,0,0,128,0,-1--1--1,,1|(845,218)|
10,34,Cumulative tests,329,593,56,22,3,131,0,2,0,0,0,0,0-0-0,0-0-0,|12||255-0-0,0,0,0,0,0,0
12,35,48,494,598,10,8,0,3,0,0,-1,0,0,0,0,0,0,0,0,0
1,36,38,34,4,0,0,22,0,0,0,-1--1--1,,1|(411,592)|
1,37,38,35,100,0,0,22,0,0,0,-1--1--1,,1|(466,592)|
11,38,48,443,592,6,8,34,3,0,0,1,0,0,0,0,0,0,0,0,0
10,39,daily tests,443,619,37,10,40,3,0,0,-1,0,0,0,0,0,0,0,0,0
10,40,Confirmed cumulative cases,150,608,68,23,3,131,0,2,0,0,0,0,0-0-0,0-0-0,|12||255-0-0,0,0,0,0,0,0
12,41,48,148,703,10,8,0,3,0,0,-1,0,0,0,0,0,0,0,0,0
1,42,44,40,4,0,0,22,0,0,0,-1--1--1,,1|(145,642)|
1,43,44,41,100,0,0,22,0,0,0,-1--1--1,,1|(145,680)|
11,44,48,145,660,8,6,33,3,0,0,4,0,0,0,0,0,0,0,0,0
10,45,Confirming cases,197,660,41,18,40,131,0,0,-1,0,0,0,0,0,0,0,0,0
10,46,Fraction infected confirmed,142,539,61,18,8,3,0,0,0,0,0,0,0,0,0,0,0,0
1,47,40,46,0,0,0,0,0,128,0,-1--1--1,,1|(146,577)|
1,48,1,46,0,0,0,0,0,128,0,-1--1--1,,1|(258,457)|
10,49,ID removing rate,78,413,58,19,8,130,0,3,-1,0,0,0,128-128-128,0-0-0,|12||128-128-128,0,0,0,0,0,0
1,50,49,14,0,0,0,0,0,64,0,-1--1--1,,1|(157,434)|
1,51,61,39,0,0,0,0,0,128,0,-1--1--1,,1|(483,640)|
10,52,Temp effect,938,558,60,10,8,3,0,0,-1,0,0,0,0,0,0,0,0,0
10,53,Time,856,482,29,10,8,2,0,3,-1,0,0,0,128-128-128,0-0-0,|12||128-128-128,0,0,0,0,0,0
1,54,53,52,0,0,0,0,0,128,0,-1--1--1,,1|(891,515)|
10,55,Temprature multiplier,893,612,43,18,8,3,0,0,0,0,0,0,0,0,0,0,0,0
1,56,55,52,1,0,0,0,0,128,0,-1--1--1,,1|(902,590)|
10,57,FP rate,199,717,37,10,8,2,0,3,-1,0,0,0,128-128-128,0-0-0,|12||128-128-128,0,0,0,0,0,0
1,58,57,45,0,0,0,0,0,64,0,-1--1--1,,1|(198,699)|
10,59,TP rate,279,718,37,10,8,2,0,3,-1,0,0,0,128-128-128,0-0-0,|12||128-128-128,0,0,0,0,0,0
1,60,59,45,0,0,0,0,0,64,0,-1--1--1,,1|(249,697)|
10,61,Demand met for screening,528,664,59,18,8,3,0,0,0,0,0,0,0,0,0,0,0,0
10,62,Test demand coverage,698,655,53,18,8,2,0,3,-1,0,0,0,128-128-128,0-0-0,|12||128-128-128,0,0,0,0,0,0
10,63,Total daily demand for screening,695,572,42,27,8,2,0,3,-1,0,0,0,128-128-128,0-0-0,|12||128-128-128,0,0,0,0,0,0
1,64,63,61,0,0,0,0,0,128,0,-1--1--1,,1|(612,617)|
1,65,62,61,0,0,0,0,0,128,0,-1--1--1,,1|(622,658)|
10,66,"Active population (N)",1249,254,39,18,8,3,0,0,-1,0,0,0,0,0,0,0,0,0
10,67,"Susceptible (S)",1242,358,48,18,8,2,0,3,-1,0,0,0,128-128-128,0-0-0,|12||128-128-128,0,0,0,0,0,0
10,68,"Exposed (E)",1339,158,55,10,8,2,0,3,-1,0,0,0,128-128-128,0-0-0,|12||128-128-128,0,0,0,0,0,0
10,69,"Infected undocumented (IU)",1422,216,73,18,8,2,0,3,-1,0,0,0,128-128-128,0-0-0,|12||128-128-128,0,0,0,0,0,0
10,70,"Infected documented (ID)",1230,124,66,18,8,2,0,3,-1,0,0,0,128-128-128,0-0-0,|12||128-128-128,0,0,0,0,0,0
1,71,68,66,0,0,0,0,0,128,0,-1--1--1,,1|(1302,196)|
1,72,69,66,0,0,0,0,0,128,0,-1--1--1,,1|(1325,237)|
1,73,67,66,0,0,0,0,0,128,0,-1--1--1,,1|(1244,312)|
1,74,70,66,0,0,0,0,0,128,0,-1--1--1,,1|(1237,182)|
10,75,"Removed undocumented (RU)",1135,204,54,27,8,2,0,3,-1,0,0,0,128-128-128,0-0-0,|12||128-128-128,0,0,0,0,0,0
10,76,"Removed documented (RD)",1353,291,70,18,8,2,0,3,-1,0,0,0,128-128-128,0-0-0,|12||128-128-128,0,0,0,0,0,0
1,77,75,66,0,0,0,0,0,128,0,-1--1--1,,1|(1193,228)|
1,78,76,66,0,0,0,0,0,128,0,-1--1--1,,1|(1301,272)|
10,79,"G1: Students",1170,476,47,10,8,3,0,0,0,0,0,0,0,0,0,0,0,0
10,80,"G2: FS 30-60 yrs old",1190,546,50,18,8,3,0,0,0,0,0,0,0,0,0,0,0,0
10,81,"G3: FS over 60 yrs old",1168,627,43,18,8,3,0,0,0,0,0,0,0,0,0,0,0,0
10,82,"A1: Fraction Active G1",1286,520,45,18,8,3,0,0,0,0,0,0,0,0,0,0,0,0
10,83,"Fraction 30-60 Stay-home",1281,594,45,28,8,131,0,0,0,0,0,0,0,0,0,0,0,0
10,84,"Fraction above 60 Stay-home",1287,665,47,32,8,131,0,0,0,0,0,0,0,0,0,0,0,0
10,85,G1 Active,1416,501,36,10,8,3,0,0,0,0,0,0,0,0,0,0,0,0
10,86,G2 Active,1409,557,36,10,8,3,0,0,0,0,0,0,0,0,0,0,0,0
10,87,G3 Active,1401,623,36,10,8,3,0,0,0,0,0,0,0,0,0,0,0,0
1,88,79,85,0,0,0,0,0,128,0,-1--1--1,,1|(1291,487)|
1,89,80,86,0,0,0,0,0,128,0,-1--1--1,,1|(1299,551)|
1,90,81,87,0,0,0,0,0,128,0,-1--1--1,,1|(1281,625)|
1,91,84,87,0,0,0,0,0,128,0,-1--1--1,,1|(1346,643)|
1,92,83,86,0,0,0,0,0,128,0,-1--1--1,,1|(1343,575)|
1,93,82,85,0,0,0,0,0,128,0,-1--1--1,,1|(1348,511)|
10,94,Active residents,1505,596,45,18,8,131,0,0,0,0,0,0,0,0,0,0,0,0
1,95,86,94,0,0,0,0,0,128,0,-1--1--1,,1|(1440,569)|
1,96,87,94,0,0,0,0,0,128,0,-1--1--1,,1|(1441,612)|
10,97,Student arrival population,1459,445,53,18,8,3,0,0,-1,0,0,0,0,0,0,0,0,0
1,98,85,97,0,0,0,0,0,128,0,-1--1--1,,1|(1429,482)|
10,99,S residents,1610,529,42,10,8,3,0,0,0,0,0,0,0,0,0,0,0,0
10,100,E residents,1624,590,42,10,8,3,0,0,0,0,0,0,0,0,0,0,0,0
10,101,IU residents,1613,618,43,10,8,3,0,0,0,0,0,0,0,0,0,0,0,0
10,102,ID residents,1593,659,44,10,8,3,0,0,0,0,0,0,0,0,0,0,0,0
10,103,RU residents,1571,694,47,10,8,3,0,0,0,0,0,0,0,0,0,0,0,0
10,104,RD residents,1530,740,48,10,8,3,0,0,0,0,0,0,0,0,0,0,0,0
10,105,FP residents,1615,553,47,10,8,3,0,0,0,0,0,0,0,0,0,0,0,0
10,106,rS,1738,534,10,10,8,3,0,0,0,0,0,0,0,0,0,0,0,0
10,107,rE,1717,577,10,10,8,3,0,0,0,0,0,0,0,0,0,0,0,0
10,108,rIU,1737,612,12,10,8,3,0,0,0,0,0,0,0,0,0,0,0,0
10,109,rID,1715,652,12,10,8,3,0,0,0,0,0,0,0,0,0,0,0,0
10,110,rRU,1702,690,16,10,8,3,0,0,0,0,0,0,0,0,0,0,0,0
10,111,rRD,1706,720,16,10,8,3,0,0,0,0,0,0,0,0,0,0,0,0
10,112,rFP,1738,555,15,10,8,3,0,0,0,0,0,0,0,0,0,0,0,0
10,113,"Susceptible (S)",1911,506,48,18,8,2,0,3,-1,0,0,0,128-128-128,0-0-0,|12||128-128-128,0,0,0,0,0,0
10,114,"Exposed (E)",1905,588,55,10,8,2,0,3,-1,0,0,0,128-128-128,0-0-0,|12||128-128-128,0,0,0,0,0,0
10,115,"Infected documented (ID)",1890,665,66,18,8,2,0,3,-1,0,0,0,128-128-128,0-0-0,|12||128-128-128,0,0,0,0,0,0
10,116,"Infected undocumented (IU)",1908,617,73,18,8,2,0,3,-1,0,0,0,128-128-128,0-0-0,|12||128-128-128,0,0,0,0,0,0
10,117,"Active population (N)",1767,477,56,18,8,2,0,3,-1,0,0,0,128-128-128,0-0-0,|12||128-128-128,0,0,0,0,0,0
10,118,"Removed documented (RD)",1891,798,70,18,8,2,0,3,-1,0,0,0,128-128-128,0-0-0,|12||128-128-128,0,0,0,0,0,0
10,119,"Removed undocumented (RU)",1881,731,54,27,8,2,0,3,-1,0,0,0,128-128-128,0-0-0,|12||128-128-128,0,0,0,0,0,0
10,120,"False postives (FP) isolated",1900,553,58,18,8,2,0,3,-1,0,0,0,128-128-128,0-0-0,|12||128-128-128,0,0,0,0,0,0
1,121,117,106,0,0,0,0,0,128,0,-1--1--1,,1|(1753,503)|
1,122,117,112,0,0,0,0,0,128,0,-1--1--1,,1|(1753,513)|
1,123,117,107,0,0,0,0,0,128,0,-1--1--1,,1|(1743,524)|
1,124,117,108,0,0,0,0,0,128,0,-1--1--1,,1|(1752,541)|
1,125,117,109,0,0,0,0,0,128,0,-1--1--1,,1|(1741,561)|
1,126,117,110,0,0,0,0,0,128,0,-1--1--1,,1|(1735,580)|
1,127,117,111,0,0,0,0,0,128,0,-1--1--1,,1|(1737,595)|
1,128,118,111,0,0,0,0,0,128,0,-1--1--1,,1|(1791,755)|
1,129,119,110,0,0,0,0,0,128,0,-1--1--1,,1|(1779,707)|
1,130,115,109,0,0,0,0,0,128,0,-1--1--1,,1|(1782,657)|
1,131,116,108,0,0,0,0,0,128,0,-1--1--1,,1|(1798,613)|
1,132,114,107,0,0,0,0,0,128,0,-1--1--1,,1|(1795,581)|
1,133,120,112,0,0,0,0,0,128,0,-1--1--1,,1|(1804,553)|
1,134,113,106,0,0,0,0,0,128,0,-1--1--1,,1|(1812,521)|
1,135,94,104,0,0,0,0,0,128,0,-1--1--1,,1|(1516,665)|
1,136,94,103,0,0,0,0,0,128,0,-1--1--1,,1|(1536,643)|
1,137,94,102,0,0,0,0,0,128,0,-1--1--1,,1|(1548,627)|
1,138,94,101,0,0,0,0,0,128,0,-1--1--1,,1|(1553,605)|
1,139,94,100,0,0,0,0,0,128,0,-1--1--1,,1|(1559,593)|
1,140,94,105,0,0,0,0,0,128,0,-1--1--1,,1|(1563,573)|
1,141,94,99,0,0,0,0,0,128,0,-1--1--1,,1|(1557,562)|
1,142,106,99,0,0,0,0,0,128,0,-1--1--1,,1|(1696,532)|
1,143,112,105,0,0,0,0,0,128,0,-1--1--1,,1|(1699,554)|
1,144,107,100,0,0,0,0,0,128,0,-1--1--1,,1|(1693,579)|
1,145,108,101,0,0,0,0,0,128,0,-1--1--1,,1|(1697,613)|
1,146,109,102,0,0,0,0,0,128,0,-1--1--1,,1|(1676,653)|
1,147,110,103,0,0,0,0,0,128,0,-1--1--1,,1|(1658,690)|
1,148,111,104,0,0,0,0,0,128,0,-1--1--1,,1|(1640,726)|
10,149,"False postives (FP) isolated",1134,295,58,18,8,2,0,3,-1,0,0,0,128-128-128,0-0-0,|12||128-128-128,0,0,0,0,0,0
1,150,149,66,0,0,0,0,0,128,0,-1--1--1,,1|(1190,274)|
1,151,79,80,0,0,0,0,0,64,0,-1--1--1,,1|(1176,500)|
1,152,79,81,0,0,0,0,0,64,0,-1--1--1,,1|(1169,540)|
10,153,Daily test data,391,700,50,10,8,3,0,0,0,0,0,0,0,0,0,0,0,0
10,154,Test excess,581,735,53,10,8,2,0,3,-1,0,0,0,128-128-128,0-0-0,|12||128-128-128,0,0,0,0,0,0
1,155,154,61,0,0,0,0,0,128,0,-1--1--1,,1|(561,709)|
10,156,School closure,1656,245,41,41,2,131,0,17,0,0,0,0,255-0-0,0-0-0,|12|B|255-0-0,0,0,0,0,0,0
10,157,Time,1885,233,29,10,8,2,0,3,-1,0,0,0,128-128-128,0-0-0,|12||128-128-128,0,0,0,0,0,0
10,158,School closure time,1758,339,54,18,8,3,0,0,0,0,0,0,0,0,0,0,0,0
1,159,156,158,0,0,0,0,0,128,0,-1--1--1,,1|(1706,291)|
1,160,157,158,0,0,0,0,0,64,0,-1--1--1,,1|(1831,277)|
10,161,TIME STEP,1869,155,52,10,8,2,0,3,-1,0,0,0,128-128-128,0-0-0,|12||128-128-128,0,0,0,0,0,0
1,162,161,158,0,0,0,0,0,64,0,-1--1--1,,1|(1819,237)|
1,163,161,156,0,0,0,0,0,64,0,-1--1--1,,1|(1775,194)|
10,164,Average daily cases,1769,127,55,18,8,2,0,3,-1,0,0,0,128-128-128,0-0-0,|12||128-128-128,0,0,0,0,0,0
1,165,164,156,0,0,0,0,0,64,0,-1--1--1,,1|(1722,174)|
10,166,Daily case threshold for closure,1590,134,45,27,8,2,0,3,-1,0,0,0,128-128-128,0-0-0,|12||128-128-128,0,0,0,0,0,0
1,167,166,156,0,0,0,0,0,64,0,-1--1--1,,1|(1616,179)|
10,168,End of semester,1672,126,40,18,8,2,0,3,-1,0,0,0,128-128-128,0-0-0,|12||128-128-128,0,0,0,0,0,0
1,169,168,156,0,0,0,0,0,64,0,-1--1--1,,1|(1666,167)|
10,170,Season duration,979,500,59,10,8,3,0,0,0,0,0,0,0,0,0,0,0,0
1,171,170,52,0,0,0,0,0,128,0,-1--1--1,,1|(962,523)|
10,172,Arrival duration,1634,376,54,10,8,3,0,3,-1,0,0,0,128-0-0,0-0-0,|12||128-0-0,0,0,0,0,0,0
10,173,Arrival time,1494,385,41,10,8,3,0,3,-1,0,0,0,128-0-0,0-0-0,|12||128-0-0,0,0,0,0,0,0
10,174,Students arrival,1607,416,56,10,8,3,0,3,0,0,0,0,128-0-0,0-0-0,|12||128-0-0,0,0,0,0,0,0
1,175,173,174,0,0,0,0,1,64,0,128-0-0,|12||0-0-0,1|(1543,398)|
1,176,97,174,0,0,0,0,1,64,0,128-0-0,|12||0-0-0,1|(1526,431)|
10,177,Time,1567,482,29,10,8,2,0,3,-1,0,0,0,128-128-128,0-0-0,|12||128-128-128,0,0,0,0,0,0
1,178,177,174,0,0,0,0,0,64,0,-1--1--1,,1|(1582,455)|
10,179,time unit,1649,457,31,10,8,3,0,0,-1,0,0,0,0,0,0,0,0,0
1,180,179,174,0,0,0,0,0,64,0,-1--1--1,,1|(1633,441)|
\\\---/// Sketch information - do not modify anything except names
V300  Do not put anything below this section - it will be ignored
*Dashboard Detailed
$192-192-192,0,Arial|12||0-0-0|0-0-0|0-0-255|-1--1--1|-1--1--1|96,96,5,0
10,1,Sensitivity,432,253,37,10,8,3,0,0,-1,0,0,0,0,0,0,0,0,0
12,2,0,478,358,285,22,3,135,0,22,-1,0,0,0,0-0-0,255-192-128,|14|I|255-0-0,0,0,0,0,0,0
Policies
12,3,0,279,208,72,16,3,135,0,18,-1,0,0,0,-1--1--1,0-0-0,|14|I|0-0-255,0,0,0,0,0,0
Disease set up
10,4,Mask use adoption,439,408,71,14,8,131,0,2,-1,0,0,0,0-0-0,0-0-0,|12||0-128-0,0,0,0,0,0,0
10,5,Proactice screening multiplier,444,468,73,21,8,131,0,2,0,0,0,0,0-0-0,0-0-0,|12||0-128-0,0,0,0,0,0,0
10,6,Specificity,590,256,38,10,8,3,0,0,-1,0,0,0,0,0,0,0,0,0
10,7,Test capacity,701,468,48,10,8,3,0,2,-1,0,0,0,0-0-0,0-0-0,|12||0-128-0,0,0,0,0,0,0
10,8,Daily case threshold for closure,287,690,73,18,8,3,0,2,-1,0,0,0,0-0-0,0-0-0,|12||0-128-0,0,0,0,0,0,0
12,9,0,1014,414,222,171,3,188,0,0,1,0,0,0,0,0,0,0,0,0
Cases
10,10,School closure time,476,689,59,18,8,2,0,3,-1,0,0,0,128-128-128,0-0-0,|12||128-128-128,0,0,0,0,0,0
10,11,Test delay,585,467,38,10,8,3,0,2,-1,0,0,0,0-0-0,0-0-0,|12||0-128-0,0,0,0,0,0,0
10,12,"IFR 30-60",518,209,37,10,8,3,0,0,-1,0,0,0,0,0,0,0,0,0
10,13,"IFR <30",422,208,30,10,8,3,0,0,-1,0,0,0,0,0,0,0,0,0
10,14,"IFR >60",621,212,30,10,8,3,0,0,-1,0,0,0,0,0,0,0,0,0
12,15,0,280,255,71,14,3,135,0,18,-1,0,0,0,-1--1--1,0-0-0,|14|I|0-0-255,0,0,0,0,0,0
Test setup
12,16,0,471,168,279,21,3,135,0,22,-1,0,0,0,-1--1--1,255-192-128,|14|I|255-0-0,0,0,0,0,0,0
Scenarios
12,17,0,471,645,276,18,3,135,0,22,-1,0,0,0,-1--1--1,255-192-128,|14|I|255-0-0,0,0,0,0,0,0
Closure decision thresholds
10,18,"Fraction 30-60 Stay-home",436,582,71,21,8,131,0,2,0,0,0,0,0-0-0,0-0-0,|12||0-128-0,0,0,0,0,0,0
10,19,"Fraction above 60 Stay-home",660,581,75,24,8,131,0,2,0,0,0,0,0-0-0,0-0-0,|12||0-128-0,0,0,0,0,0,0
12,20,0,279,463,72,16,3,135,0,18,-1,0,0,0,-1--1--1,0-0-0,|14|I|255-0-0,0,0,0,0,0,0
Testing policy
12,21,0,277,402,72,16,3,135,0,18,-1,0,0,0,-1--1--1,0-0-0,|14|I|255-0-0,0,0,0,0,0,0
Mask enforcement
12,22,0,277,578,72,16,3,135,0,18,-1,0,0,0,-1--1--1,0-0-0,|14|I|255-0-0,0,0,0,0,0,0
Stay-home policy
12,23,0,1245,198,398,31,8,135,0,26,-1,0,0,0,-1--1--1,0-0-0,|16|B|0-0-255,0,0,0,0,0,0
COVID-19 Pandemic Dashboard for Universities (Fall 2020) - Version 10c - Adjusted for post-analysis reflection and calibrated to Virginia Tech data
12,24,0,277,525,72,16,3,135,0,18,-1,0,0,0,-1--1--1,0-0-0,|14|I|255-0-0,0,0,0,0,0,0
Risk communicaton
10,25,Sensitivity to daily cases,461,526,89,13,8,131,0,2,-1,0,0,0,0-0-0,0-0-0,|12||0-128-0,0,0,0,0,0,0
12,26,0,1455,412,212,170,3,188,0,0,1,0,0,0,0,0,0,0,0,0
Positive_rate
10,27,Test data SW,599,311,50,10,8,3,0,0,-1,0,0,0,0,0,0,0,0,0
10,28,Daily test data,443,307,67,10,8,130,0,3,-1,0,0,0,128-128-128,0-0-0,|12||128-128-128,0,0,0,0,0,0
12,29,0,282,308,74,16,3,135,0,18,-1,0,0,0,-1--1--1,0-0-0,|14|I|0-0-255,0,0,0,0,0,0
Test data input
10,30,Planned Closure Time,686,690,54,18,8,2,0,3,-1,0,0,0,128-128-128,0-0-0,|12||128-128-128,0,0,0,0,0,0
10,31,Fraction IU arrival,506,410,45,18,8,2,1,3,-1,0,0,0,128-128-128,0-0-0,|12||128-128-128,0,0,0,0,0,0
12,32,0,1272,638,275,10,8,135,0,19,-1,0,0,0,255-0-0,0-0-0,|12|I|255-0-0,0,0,0,0,0,0
t=1 is August 1. The unviersity opens on August 24. Closing date is t=114.
10,33,i normal,713,208,39,10,8,2,0,3,-1,0,0,0,128-128-128,0-0-0,|12||128-128-128,0,0,0,0,0,0
\\\---/// Sketch information - do not modify anything except names
V300  Do not put anything below this section - it will be ignored
*Fatality estimations
$192-192-192,0,Times New Roman|12||0-0-0|0-0-0|0-0-255|-1--1--1|-1--1--1|96,96,5,0
10,1,Fatality rate,995,580,38,11,8,3,0,0,-1,0,0,0,0,0,0,0,0,0
10,2,G1 Active,766,548,42,11,8,2,0,3,-1,0,0,0,128-128-128,0-0-0,|12||128-128-128,0,0,0,0,0,0
10,3,G2 Active,767,591,42,11,8,2,0,3,-1,0,0,0,128-128-128,0-0-0,|12||128-128-128,0,0,0,0,0,0
10,4,G3 Active,771,656,42,11,8,2,0,3,-1,0,0,0,128-128-128,0-0-0,|12||128-128-128,0,0,0,0,0,0
10,5,"IFR <30",885,531,29,11,8,3,0,0,0,0,0,0,0,0,0,0,0,0
10,6,"IFR 30-60",893,575,35,11,8,3,0,0,0,0,0,0,0,0,0,0,0,0
10,7,"IFR >60",890,628,29,11,8,3,0,0,0,0,0,0,0,0,0,0,0,0
1,8,5,1,0,0,0,0,0,128,0,-1--1--1,,1|(933,552)|
1,9,6,1,0,0,0,0,0,128,0,-1--1--1,,1|(935,576)|
1,10,7,1,0,0,0,0,0,128,0,-1--1--1,,1|(935,606)|
1,11,2,1,0,0,0,0,0,128,0,-1--1--1,,1|(875,562)|
1,12,3,1,0,0,0,0,0,128,0,-1--1--1,,1|(876,585)|
1,13,4,1,0,0,0,0,0,128,0,-1--1--1,,1|(875,620)|
10,14,"IFR >30",1008,633,29,11,8,3,0,0,0,0,0,0,0,0,0,0,0,0
1,15,6,14,0,0,0,0,0,128,0,-1--1--1,,1|(943,600)|
1,16,7,14,0,0,0,0,0,128,0,-1--1--1,,1|(942,629)|
1,17,3,14,0,0,0,0,0,128,0,-1--1--1,,1|(887,611)|
1,18,4,14,1,0,0,0,0,128,0,-1--1--1,,1|(892,671)|
10,19,probability of at least one death,1150,257,67,19,8,3,0,0,0,0,0,0,0,0,0,0,0,0
10,20,Fatality rate,1117,196,47,11,8,2,0,3,-1,0,0,0,128-128-128,0-0-0,|12||128-128-128,0,0,0,0,0,0
1,21,20,19,0,0,0,0,0,128,0,-1--1--1,,1|(1127,216)|
10,22,probability of at least one death student,1355,315,67,19,8,3,0,0,0,0,0,0,0,0,0,0,0,0
10,23,Total removed G1,1142,332,58,11,0,131,0,0,0,0,0,0,0,0,0,0,0,0
1,24,23,22,0,0,0,0,0,128,0,-1--1--1,,1|(1237,324)|
10,25,"IFR <30",1314,243,38,11,8,2,0,3,-1,0,0,0,128-128-128,0-0-0,|12||128-128-128,0,0,0,0,0,0
1,26,25,22,0,0,0,0,0,128,0,-1--1--1,,1|(1328,268)|
10,27,G2 Active,1179,405,42,11,8,2,0,3,-1,0,0,0,128-128-128,0-0-0,|12||128-128-128,0,0,0,0,0,0
1,28,34,23,0,0,0,0,0,128,0,-1--1--1,,1|(1216,366)|
1,29,27,23,0,0,0,0,0,128,0,-1--1--1,,1|(1163,374)|
1,30,35,23,0,0,0,0,0,128,0,-1--1--1,,1|(1109,373)|
10,31,"probability of at least one death S/F",1345,482,67,19,8,3,0,0,0,0,0,0,0,0,0,0,0,0
10,32,Total removed G2 and G3,1160,486,82,11,0,131,0,0,0,0,0,0,0,0,0,0,0,0
1,33,32,31,0,0,0,0,0,128,0,-1--1--1,,1|(1253,484)|
10,34,G1 Active,1278,396,42,11,8,2,0,3,-1,0,0,0,128-128-128,0-0-0,|12||128-128-128,0,0,0,0,0,0
10,35,G3 Active,1086,404,42,11,8,2,0,3,-1,0,0,0,128-128-128,0-0-0,|12||128-128-128,0,0,0,0,0,0
1,36,34,32,0,0,0,0,0,128,0,-1--1--1,,1|(1224,436)|
1,37,27,32,0,0,0,0,0,128,0,-1--1--1,,1|(1171,438)|
1,38,35,32,0,0,0,0,0,128,0,-1--1--1,,1|(1117,439)|
10,39,"IFR >30",1287,543,38,11,8,2,0,3,-1,0,0,0,128-128-128,0-0-0,|12||128-128-128,0,0,0,0,0,0
1,40,39,31,0,0,0,0,0,128,0,-1--1--1,,1|(1306,521)|
10,41,All removed,907,396,40,20,3,3,0,0,0,0,0,0,0,0,0,0,0,0
10,42,daily infection rate,485,311,48,19,8,2,0,3,-1,0,0,0,128-128-128,0-0-0,|12||128-128-128,0,0,0,0,0,0
10,43,daily developng symp all,629,354,50,19,8,3,0,0,0,0,0,0,0,0,0,0,0,0
10,44,daily removal all,751,397,51,11,8,3,0,0,0,0,0,0,0,0,0,0,0,0
1,45,42,43,0,0,0,0,0,128,0,-1--1--1,,1|(549,329)|
1,46,43,44,0,0,0,0,0,128,0,-1--1--1,,1|(692,376)|
1,47,44,41,0,0,0,0,0,128,0,-1--1--1,,1|(827,396)|
10,48,"Time to recover/die",603,450,41,19,8,2,0,3,-1,0,0,0,128-128-128,0-0-0,|12||128-128-128,0,0,0,0,0,0
10,49,"Exposure period (Tau1)",701,301,58,19,8,2,0,3,-1,0,0,0,128-128-128,0-0-0,|12||128-128-128,0,0,0,0,0,0
1,50,49,43,0,0,0,0,0,128,0,-1--1--1,,1|(670,323)|
1,51,48,44,0,0,0,0,0,128,0,-1--1--1,,1|(675,424)|
1,52,41,23,0,0,0,0,0,128,0,-1--1--1,,1|(1017,366)|
1,53,41,32,0,0,0,0,0,128,0,-1--1--1,,1|(1031,440)|
1,54,41,19,1,0,0,0,0,128,0,-1--1--1,,1|(995,327)|
10,55,One removed,1229,206,44,11,8,3,0,0,0,0,0,0,0,0,0,0,0,0
10,56,One removed,1508,343,53,11,8,2,0,3,-1,0,0,0,128-128-128,0-0-0,|12||128-128-128,0,0,0,0,0,0
10,57,One removed,1461,531,53,11,8,2,0,3,-1,0,0,0,128-128-128,0-0-0,|12||128-128-128,0,0,0,0,0,0
1,58,57,31,0,0,0,0,0,128,0,-1--1--1,,1|(1418,513)|
1,59,56,22,0,0,0,0,0,128,0,-1--1--1,,1|(1445,331)|
1,60,55,19,0,0,0,0,0,128,0,-1--1--1,,1|(1201,223)|
///---\\\
:GRAPH Reproduction_number_estimation
:TITLE Reproduction number
:SCALE
:VAR Estimation of Rt|Reproduction number
:Y-MIN 0
:LINE-WIDTH 2
:VAR Estimation of Rt|Reproduction number (Base run)
:DATASET Base run
:LINE-WIDTH 2

:GRAPH Positive_rate
:TITLE Positive_rate (simulation vs. data)
:SCALE
:VAR Positive cases|Data
:DATASET VT data all
:LINE-STYLE DOT
:VAR Positive cases|Simulation
:LINE-WIDTH 2

:GRAPH University_population
:TITLE Active population
:SCALE
:VAR "Active population (N)"|University population
:LINE-WIDTH 2
:SCALE
:VAR School closure|School closing
:LINE-WIDTH 2

:GRAPH Contact_rate
:TITLE Contact rate
:SCALE
:VAR "Contact rate (C)"
:LINE-WIDTH 2
:VAR "Contact rate (C)"
:DATASET Base run
:LINE-WIDTH 2

:GRAPH False_Positive_rate
:TITLE False Positive_rate
:SCALE
:VAR FP rate
:LINE-WIDTH 2
:VAR FP rate
:DATASET Base run
:LINE-WIDTH 2

:GRAPH Cases
:TITLE Cases
:SCALE
:VAR Confirmed cumulative cases|Confirmed (data)
:DATASET VT data all
:LINE-STYLE DOT
:VAR Confirmed cumulative cases|Confirmed (simulation)
:LINE-WIDTH 2
:VAR True cumulative infected|All (simulation)
:LINE-WIDTH 2

:GRAPH Active_cases
:TITLE Active cases
:SCALE
:VAR Infected|All
:LINE-STYLE DOT
:VAR "Infected documented (ID)"|Confirmed
:LINE-WIDTH 2

:GRAPH Probability_of_1_death
:TITLE Probability of at least 1 death
:SCALE
:VAR probability of at least one death student|Student
:Y-MIN 0
:Y-MAX 1
:LINE-WIDTH 3
:VAR "probability of at least one death S/F"|Employee
:Y-MIN 0
:LINE-WIDTH 2
:VAR probability of at least one death|All
:LINE-WIDTH 2
:L<%^E!@
1:Base run.vdfx
1:VT data all.vdfx
9:Base run
22:$,Dollar,Dollars,$s
22:Day,Days
22:Hour,Hours
22:Month,Months
22:Person,People,Persons
22:Unit,Units
22:Week,Weeks
22:Year,Years
10:mcmc.out
11:MCMC.voc
12:MCMC.vpd
13:VT data all.vdfx
23:0
15:0,0,0,0,0,0
19:5,2
27:2,
34:0,
42:1
72:0
73:0
4:Time
5:TIME STEP
35:Date
36:YYYY-MM-DD
37:2000
38:1
39:1
40:4
41:0
76:0
77:0
78:0
79:0
80:0
81:0
24:0
25:150
26:150
57:1
54:0
55:0
82:0
86:0
59:0
56:0
58:0
71:0
44:65001
46:0
45:5
49:1
50:0
51:
52:
53:
43:P1P3
47:Base run
48:Model outcomes.lst
60:MCMC outcome.tab
61:65001
62:1
63:0
64:0
65:0
66:1
67:0
68:0
69:0
70:1
75:
43:P1P3
