# Supplementary material for: Simulation-based what-if analysis for controlling the spread of Covid-19 in universities
Source: PLoS One. 2021 Feb 1;16(2):e0246323. doi: 10.1371/journal.pone.0246323 (PMC7850497; doi:10.1371/journal.pone.0246323)
Supplement: S1 File — The zipped folder includes the simulation models in Vensim (COVID-Universities-V10-generic.mdl and COVID-Universities-V10c-data input.mdl), the data file and other inputs to the simulation model, and a short instructional document about running the model. (ZIP) [file pone.0246323.s001.zip › Model/MCMC.out]

:COMSYS After 3735222 simulations
:COMSYS Best payoff is 3698.65
:COMSYS Normally terminated optimization
:OPTIMIZER=MCMC
:SENSITIVITY=Off
:MULTIPLE_START=Random
:RANDOM_NUMBER=Default
:OUTPUT_LEVEL=On
:TRACE=Off
:MAX_ITERATIONS=1000
:RESTART_MAX=20
:PASS_LIMIT=2
:FRACTIONAL_TOLERANCE=0.0003
:TOLERANCE_MULTIPLIER=21
:ABSOLUTE_TOLERANCE=1
:SCALE_ABSOLUTE=1
:VECTOR_POINTS=25
:MCINITMETHOD=0
:MCPAYOFFTYPE=0
:MCRECORD=0
:MCSCHEDULE=0
:MCLIMIT=0
:MCBURNIN=0
:MCNCHAINS=2
:MCOUTLIER=0.05
:MCGAMMA=1
:MCEPSILON=0.01
:MCDELTA=0.0001
:MCJUMP=0.05
:MCUPDATEPAIRS=2
:MCXOVER=0.2
:MCTEMP=1
:MCFTEMP=1
:MCCOOLING=1000
0.01 <= I normal = 0.07938  <= 0.5
0 <= fraction IU arrival = 0.00372702  <= 0.04
100 <= Sensitivity to daily cases = 4716.92  <= 10000
