# Supplementary material for: Simulation-based what-if analysis for controlling the spread of Covid-19 in universities
Source: PLoS One. 2021 Feb 1;16(2):e0246323. doi: 10.1371/journal.pone.0246323 (PMC7850497; doi:10.1371/journal.pone.0246323)
Supplement: S1 File — The zipped folder includes the simulation models in Vensim (COVID-Universities-V10-generic.mdl and COVID-Universities-V10c-data input.mdl), the data file and other inputs to the simulation model, and a short instructional document about running the model. (ZIP) [file pone.0246323.s001.zip › Model/VT data all.xlsx]

## Sheet: VT data all
Time	Date					Daily tests	Positive cases	Confirmed cumulative cases	Cumulative tests
1	2020-08-01					0	0	0	0
2	2020-08-02					0	0	0	0
3	2020-08-03					20	0	0	0
4	2020-08-04					17	0	0	0
5	2020-08-05					17	0	0	0
6	2020-08-06					15	0	0	0
7	2020-08-07					71	1	1	1
8	2020-08-08					0	0	1	2
9	2020-08-09					361	0	1	3
10	2020-08-10					36	0	1	4
11	2020-08-11					112	0	1	5
12	2020-08-12					36	0	1	6
13	2020-08-13					20	0	1	7
14	2020-08-14					772	1	2	9
15	2020-08-15					820	0	2	11
16	2020-08-16					788	1	3	14
17	2020-08-17					929	1	4	18
18	2020-08-18					970	0	4	22
19	2020-08-19					1021	0	4	26
20	2020-08-20					1017	5	9	35
21	2020-08-21					971	3	12	47
22	2020-08-22					740	2	14	61
23	2020-08-23					448	6	20	81
24	2020-08-24					360	4	24	105
25	2020-08-25					139	1	25	130
26	2020-08-26					139	8	33	163
27	2020-08-27					169	38	71	234
28	2020-08-28					189	42	113	347
29	2020-08-29					16	64	177	524
30	2020-08-30					0	0	177	701
31	2020-08-31					260	46	223	924
32	2020-09-01					307	50	273	1197
33	2020-09-02					311	84	357	1554
34	2020-09-03					326	58	415	1969
35	2020-09-04					406	74	489	2458
36	2020-09-05					181	15	504	2962
37	2020-09-06					0	0	504	3466
38	2020-09-07					2	0	504	3970
39	2020-09-08					181	32	536	4506
40	2020-09-09					390	59	595	5101
41	2020-09-10					171	39	634	5735
42	2020-09-11					309	71	705	6440
43	2020-09-12					55	7	712	7152
44	2020-09-13					0	0	712	7864
45	2020-09-14					150	24	736	8600
46	2020-09-15					154	9	745	9345
47	2020-09-16					540	49	794	10139
48	2020-09-17					347	32	826	10965
49	2020-09-18					196	17	843	11808
50	2020-09-19					195	25	868	12676
51	2020-09-20					0	0	868	13544
52	2020-09-21					72	9	877	14421
53	2020-09-22					638	46	923	15344
54	2020-09-23					379	28	951	16295
55	2020-09-24					380	19	970	17265
56	2020-09-25					208	17	987	18252
57	2020-09-26					200	17	1004	19256
58	2020-09-27					0	0	1004	20260
59	2020-09-28					126	7	1011	21271
60	2020-09-30					389	25	1036	22307
61	2020-10-01					562	39	1075	23382
62	2020-10-02					528	19	1094	24476
63	2020-10-03					465	24	1118	25594
64	2020-10-04					146	8	1126	26720
65	2020-10-05					0	0	1126	27846
66	2020-10-06					147	6	1132	28978
67	2020-10-07					482	23	1155	30133
68	2020-10-08					701	33	1188	31321
69	2020-10-09					820	30	1218	32539
70	2020-10-10					414	30	1248	33787
71	2020-10-11					114	7	1255	35042
72	2020-10-12					0	0	1255	36297
73	2020-10-13					62	1	1256	37553
74	2020-10-14					549	17	1273	38826
75	2020-10-15					976	19	1292	40118
76	2020-10-16					771	18	1310	41428
77	2020-10-17					287	14	1324	42752
78	2020-10-18					202	5	1329	44081
79	2020-10-19					0	0	1329	45410
80	2020-10-20					216	8	1337	46747
81	2020-10-21					477	11	1348	48095
82	2020-10-22					636	25	1373	49468
83	2020-10-23					767	12	1385	50853
84	2020-10-24					306	27	1412	52265
85	2020-10-25					122	9	1421	53686
86	2020-10-26					0	0	1421	55107
87	2020-10-27					174	3	1424	56531
88	2020-10-28					856	13	1437	57968
89	2020-10-29					869	19	1456	59424
90	2020-10-30					852	27	1483	60907
91	2020-10-31					403	7	1490	62397
92	2020-11-01					180	15	1505	63902
93	2020-11-02					0	0	1505	65407
94	2020-11-03					235	3	1508	66915
95	2020-11-04					549	5	1513	68428
96	2020-11-05					596	22	1535	69963
97	2020-11-06					791	15	1550	71513
98	2020-11-07					411	25	1575	73088
99	2020-11-08					207	14	1589	74677
100	2020-11-09					0	0	1589	76266
101	2020-11-10					577	5	1594	77860
102	2020-11-11					141	8	1602	79462
103	2020-11-12					624	20	1622	81084
104	2020-11-13					679	18	1640	82724
105	2020-11-14					318	5	1645	84369
106	2020-11-15					172	16	1661	86030
107	2020-11-16					0	0	1661	87691
108	2020-11-17					667	10	1671	89362
109	2020-11-18					257	0	1671	91033
110	2020-11-19					1048	12	1683	92716
111	2020-11-20					1082	7	1690	94406
112	2020-11-21					1053	17	1707	96113
113	2020-11-22					684	8	1715	97828
114	2020-11-23					0	0	1715	99543
115	2020-11-24					132	5	1720	101263
116	2020-11-25					466	2	1722	102985
117	2020-11-26					268	4	1726	104711
118	2020-11-27					71	0	1726	106437
119	2020-11-28					0	0	1726	108163
120	2020-11-29					29	0	1726	109889
121	2020-11-30					0	0	1726	111615
122	2020-12-01					0	0	1726	113341
123	2020-12-02					422	6	1732	115073
124	2020-12-03					190	1	1733	116806
125	2020-12-04					197	5	1738	118544
126	2020-12-05					109	1	1739	120283
127	2020-12-06					61	6	1745	122028
128	2020-12-07					0	0	1745	123773
129	2020-12-08							1745	125518
